# Supplementary material for: Molecular Determinants of Fibrillation in a Viral Amyloidogenic Domain from Combined Biochemical and Biophysical Studies
Source: Int J Mol Sci. 2022 Dec 26;24(1):399. doi: 10.3390/ijms24010399 (PMC9820236; doi:10.3390/ijms24010399)
Supplement: Supplementary file 1 [file ijms-24-00399-s001.zip]

Archive with 1 entries (1 files):
- ijms-2072609-supplementary.pdf
